# Supplementary material for: Demixer: a probabilistic generative model to delineate different strains of a microbial species in a mixed infection sample
Source: Bioinformatics. 2025 Apr 3;41(4):btaf139. doi: 10.1093/bioinformatics/btaf139 (PMC12011361; doi:10.1093/bioinformatics/btaf139)
Supplement: btaf139_Supplementary_Data [file btaf139_supplementary_data.zip]

Archive with 2 entries (2 files):
- SupplFile.zip
- Supplementary_Information_Demixer.pdf
